# Supplementary material for: ‘Fly to a Safer North’: Distributional Shifts of the Orchid Ophrys insectifera L. Due to Climate Change
Source: Biology (Basel). 2022 Mar 24;11(4):497. doi: 10.3390/biology11040497 (PMC9025215; doi:10.3390/biology11040497)
Supplement: Supplementary file 1 [file biology-11-00497-s001.zip]

Archive with 2 entries (2 files):
- Supplementary Material - Figures.pdf
- Supplementary Material - Tables.pdf
